# Supplementary material for: Spatial Transcriptome Analysis of B7-H4 in Head and Neck Squamous Cell Carcinoma: A Novel Therapeutic Target for Anti-Immune Checkpoint Inhibitors
Source: Head Neck Pathol. 2025 Jun 30;19(1):78. doi: 10.1007/s12105-025-01815-w (PMC12209170; doi:10.1007/s12105-025-01815-w)
Supplement: Supplementary file 4 — Supplementary Material 4: Online Resource 4. Visium DEGs among the three groups [file 12105_2025_1815_MOESM4_ESM.xlsx]

## Sheet: Sheet3
Online Resource 4. Visium DEGs among the three groups
By each cases (n=6)
	CD274	vs NOM	vs SIN	vs HNSCC	vs all	PD-L1 IHC			VTCN1	vs NOM	vs SIN	vs HNSCC	vs all	B7-H4 IHC
S1	NOM		-0.67494	-1.92961	*	- (0%)		S1	NOM		*	*	*	- (0%)
	SIN	0.67494		-1.25467	*	- (0%)			SIN	*		*	*	- (0%)
	HNSCC	1.92961	1.25467		1.6346	+ (20%)			HNSCC	*	*		*	- (0%)
S2	NOM		*	-0.788383	*	+ (1%)		S2	NOM		*	*	*	- (0%)
	SIN	*		-0.616347	*	- (0%)			SIN	*		*	*	- (0%)
	HNSCC	0.788383	0.616347	*	0.746409	+ (20%)			HNSCC	*	*		*	- (0%)
S3	NOM		*	-0.463025	*	- (0%)		S3	NOM		*	*	*	- (0%)
	SIN	*		-0.455244	*	- (0%)			SIN	*		*	*	- (0%)
	HNSCC	0.463025	0.455244		0.358881	+ (1%)			HNSCC	*	*		*	- (0%)
S4	NOM		-0.732933	-1.44803	*	- (0%)		S4	NOM		*	-1.81377	*	- (0%)
	SIN	0.732933		-0.715097	*	- (0%)			SIN	*		-1.87628	*	- (0%)
	HNSCC	1.44803	0.715097		1.11765	+ (10%)			HNSCC	1.81377	1.87628		1.73855	+ (20%)
S5	NOM	*	-0.653787	-2.24815	*	- (0%)		S5	NOM		*	*	*	- (0%)
	SIN	0.653787	*	-1.59436	*	- (0%)			SIN	*		*	*	- (0%)
	HNSCC	2.24815	1.59436	*	1.84491	+ (20%)			HNSCC	*	*		*	- (0%)
S6	NOM		-0.371573	-0.271909	*	- (0%)		S6	NOM		*	*	*	- (0%)
	SIN	0.371573		*	*	+ (20%)			SIN	*		*	*	- (0%)
	HNSCC	0.271909	*		*	+ (20%)			HNSCC	*	*		*	- (0%)
	log2-fold	-2.24		2.24
	-2.5		0		2.5

## Sheet: Sheet4
		vs NOM, SIIN and HNSCC				vs NOM, SIIN and HNSCC
		VTCN1	CD274				VTCN1	CD274
S1	NOM	-	*		S1	NOM	-	-
	SIN	-	*			SIN	-	-
	HNSCC	-	1.6346			HNSCC	-	+
S2	NOM	-	*		S2	NOM	-	-
	SIN	-	*			SIN	-	-
	HNSCC	-	0.746409			HNSCC	-	+
S3	NOM	-	*		S3	NOM	-	-
	SIN	-	*			SIN	-	-
	HNSCC	-	0.358881			HNSCC	-	+
S4	NOM	-	*		S4	NOM	-	-
	SIN	-	*			SIN	-	-
	HNSCC	1.73855	1.11765			HNSCC	+	+
S5	NOM	-	*		S5	NOM	-	-
	SIN	-	*			SIN	-	-
	HNSCC	-	1.84491			HNSCC	-	+
S6	NOM	-	*		S6	NOM	-	-
	SIN	-	*			SIN	-	-
	HNSCC	-	*			HNSCC	-	-
	log2-fold	-2.24		2.24
	-2.5		0		2.5
